# Supplementary material for: Nonsteroidal Anti-Inflammatory Drug Conjugated with Gadolinium (III) Complex as an Anti-Inflammatory MRI Agent
Source: Int J Mol Sci. 2023 Apr 6;24(7):6870. doi: 10.3390/ijms24076870 (PMC10095586; doi:10.3390/ijms24076870)
Supplement: Supplementary file 1 [file ijms-24-06870-s001.zip]

Archive with 1 entries (1 files):
- ijms-2301902-supplementary.docx
